# Supplementary material for: Optimizing Continuous Renal Replacement Therapy with Regional Citrate Anticoagulation: Insights from the ORCA Trial—A Retrospective Study on 10 Years of Practice
Source: Life (Basel). 2024 Oct 14;14(10):1304. doi: 10.3390/life14101304 (PMC11509773; doi:10.3390/life14101304)
Supplement: Supplementary file 1 [file life-14-01304-s001.zip]

Archive with 1 entries (1 files):
- life-3205063-supplementary.pdf
